# Supplementary material for: Global Cutaneous Mucormycosis: A Systematic Review
Source: J Fungi (Basel). 2022 Feb 16;8(2):194. doi: 10.3390/jof8020194 (PMC8878367; doi:10.3390/jof8020194)
Supplement: Supplementary file 1 [file jof-08-00194-s001.zip]

Archive with 1 entries (1 files):
- jof-1592643-supplementary.pdf
